# Supplementary material for: Impact of Diabetes and Metformin on Cardiovascular Outcomes in Prostate Cancer Patients Aged 66 and Older: The Role of Social Determinants of Health and Racial Disparities
Source: Cancers (Basel). 2025 Aug 30;17(17):2854. doi: 10.3390/cancers17172854 (PMC12427577; doi:10.3390/cancers17172854)
Supplement: Supplementary file 1 [file cancers-17-02854-s001.zip]

Archive with 1 entries (1 files):
- cancers-3810630-supplementary.pdf
